# Supplementary material for: Helping Babies Breathe (HBB) training: What happens to knowledge and skills over time?
Source: BMC Pregnancy Childbirth. 2016 Nov 22;16:364. doi: 10.1186/s12884-016-1141-3 (PMC5120476; doi:10.1186/s12884-016-1141-3)
Supplement: Additional file 2: — Biweekly HBB monitoring report format for calls between central and site teams. (XLSX 30 kb) [file 12884_2016_1141_MOESM2_ESM.xlsx]

## Sheet: 1_Daily practice & equip main
	Daily Practice						From : ddmmyyyy to ddmmyyyy (2 weeks)
	BAs # worked in DR	# DR BAs that did daily practice		# DR shifts	# DR shifts with B&M available		If col E or col H < 100% please write reasons for difference
Name		n	%*		n	%*
Facility #1
Facility #2
Facility #3
Facility #4
Facility #5
Facility #6
Facility #7
Facility #8
Facility #9
Facility #10
Facility #11
Facility #12
Facility #13
Facility #14
Facility #15
Total
							BA = Birth Attendant; B & M = Bag & Mask; DR = Delivery Room

## Sheet: 2_Resusc debrief
	Resuscitation Debriefings ( RDB)						From: ddmmyyyy to ddmmyyyy (2 weeks)
Facility Name	# deliveries	Source of deliveries	# Macerated Still births	# babies did not cry after prompt drying	# Stimulated only	# BMV	# DR deaths	# DR survive	# RDB completed		Notes on main discussion points/lessons learned or why debriefings are not taking place.
							includes FSB		n	%*
Facility #1
Facility #2
Facility #3
Facility #4
Facility #5
Facility #6
Facility #7
Facility #8
Facility #9
Facility #10
Facility #11
Facility #12
Facility #13
Facility #14
Facility #15
TOTAL
											BMV = Bag-Mask Ventilation; DR = Delivery Room; FSB = Fresh Still Births; RDB = Resuscitation Debriefing

## Sheet: 3_Death Audits
	DR Death Audits (DRDA)						From: ddmmyyyy to ddmmyyyy (2 weeks)
Facility Name	# Deliveries	Source of deliveries	# MSB	# FSB	# DR death other than stillbirth	# DRDAs completed		Notes on main discussion points/lessons learned or why debriefings are not taking place.
						n	%
Facility #1
Facility #2
Facility #3
Facility #4
Facility #5
Facility #6
Facility #7
Facility #8
Facility #9
Facility #10
Facility #11
Facility #12
Facility #13
Facility #14
Facility #15
TOTAL
								DR = Delivery Room; FSB = Fresh Still Births; MSB = Macerated Still Births;DRDA = Delivery Room Death Audit

## Sheet: 4_ANN QA Visits
	Announced QA Visits				From: ddmmyyyy to ddmmyyyy (2 weeks)
Facility Name	# Deliveries	Source of deliveries	#ANN QA visits completed	Name of the QA monitor who did the QA visit	All Shifts? If no add note	# Observed deliveries	Complicated	# OSCE B completed	# Debriefings with staff	Notes on primary findings	Proposed solutions
Facility #1
Facility #2
Facility #3
Facility #4
Facility #5
Facility #6
Facility #7
Facility #8
Facility #9
Facility #10
Facility #11
Facility #12
Facility #13
Facility #14
Facility #15
Total
										ANN QA = Announced QA visits

## Sheet: 5_UN-ANN QA visits
	Unannounced QA Visits				From: ddmmyyyy to ddmmyyyy (2 weeks)
Facility Name	# Deliveries	Source of deliveries	# UN- ANN QA visits	Name of the QA monitor who did the QA visit	All Shifts? If no add note	# observed deliveries	Normal	Compli-cated	# OSCE B completed	# debriefings with staff	Notes on primary findings	Proposed solutions
Facility #1
Facility #2
Facility #3
Facility #4
Facility #5
Facility #6
Facility #7
Facility #8
Facility #9
Facility #10
Facility #11
Facility #12
Facility #13
Facility #14
Facility #15
Total
											UN ANN QA = Un-Announced QA visits
